# Supplementary material for: The Current Landscape of Antibiotic Use and Antimicrobial Resistance in Japan: Focusing on Common Infections Including Uncomplicated Urinary Tract Infection and Gonorrhea
Source: Antibiotics (Basel). 2025 Aug 8;14(8):813. doi: 10.3390/antibiotics14080813 (PMC12382829; doi:10.3390/antibiotics14080813)
Supplement: Supplementary file 1 [file antibiotics-14-00813-s001.zip]

Archive with 1 entries (1 files):
- antibiotics-3637604-supplementary.pdf
